# Supplementary material for: Active Peptides Derived from Snail Mucus Promoted Wound Healing by Enhancing Endothelial Cell Proliferation and Angiogenesis
Source: Int J Mol Sci. 2025 Oct 23;26(21):10341. doi: 10.3390/ijms262110341 (PMC12610628; doi:10.3390/ijms262110341)
Supplement: Supplementary file 1 [file ijms-26-10341-s001.zip]

Archive with 1 entries (1 files):
- ijms-3856680-supplementary.xlsx
