# Supplementary material for: Active Peptides Derived from Snail Mucus Promoted Wound Healing by Enhancing Endothelial Cell Proliferation and Angiogenesis
Source: Int J Mol Sci. 2025 Oct 23;26(21):10341. doi: 10.3390/ijms262110341 (PMC12610628; doi:10.3390/ijms262110341)
Supplement: Supplementary file 1 [file ijms-26-10341-s001.zip › ijms-3856680-supplementary.xlsx]

## Sheet: 10%
	0 H		6 H		12 H		24 H
	NO.	Area	NO.	Area	NO.	Area	NO.	Area
Blank	1	2940993	1	2733191	1	2469284	1	2279183
	2	2802780	2	2693572	2	2619645	2	2345031
	3	2820690	3	2720060	3	2658204	3	2401182
	4	3045606	4	2872334	4	2452704	4	2135460
	5	2883840	5	2759504	5	2496700	5	2075076
	6	2981445	6	2767424	6	2550408	6	2493744
	7	3020520	7	2773311	7	2539744	7	2378183
	8	2892384	8	2727338	8	2571055	8	2475883
	9	3038958	9	2846426	9	2701152	9	2261469
1000	1	3019275	1	2775708	1	2464640	1	1919649
	2	3249998	2	2872800	2	2802656	2	2490208
	3	3325491	3	2953638	3	2756960	3	2356828
	4	2982024	4	2735024	4	2637440	4	1843380
	5	2856447	5	2703620	5	2565104	5	2068506
	6	3239244	6	3065830	6	2630288	6	2194612
	7	3244220	7	2944620	7	2630816	7	2397672
	8	3010091	8	2830950	8	2640000	8	2233792
	9	2775681	9	2555595	9	2477248	9	2117232
1500	1	3225516	1	2989494	1	2672576	1	2124750
	2	3118024	2	2900815	2	2481184	2	1774212
	3	2990880	3	2801645	3	2578544	3	2163270
	4	3194631	4	2963698	4	2723200	4	2247951
	5	3282876	5	3047660	5	2796368	5	2252400
	6	3104046	6	2896662	6	2684736	6	2090207
	7	3204687	7	2830905	7	2619680	7	2251203
	8	3240120	8	2908710	8	2614048	8	1932396
	9	3155697	9	2852847	9	2597952	9	2019165
2000	1	3320685	1	3028221	1	2840256	1	2029950
	2	3445722	2	3163382	2	2911920	2	2034567
	3	3600180	3	3115136	3	2869632	3	1964448
	4	3646528	4	3387708	4	3004240	4	2071296
	5	3602475	5	3293838	5	2805888	5	1917531
	6	3536125	6	3251340	6	2885376	6	2216628
	7	3392928	7	3113386	7	2832000	7	2397672
	8	3205987	8	2927958	8	2632800	8	2161524
	9	3375801	9	3060564	9	2667296	9	2095722

## Sheet: 2%
	0 H		6 H		12 H		24 H
	NO.	Area	NO.	Area	NO.	Area	NO.	Area
Blank	1	10042304	1	9405995	1	9432548	1	9161472
	2	9440960	2	8810274	2	9024576	2	8622368
	3	10136000	3	9280292	3	9364557	3	8973024
	4	10023552	4	9396677	4	9021456	4	8148672
	5	9918800	5	9230270	5	9514287	5	9455440
	6	9937152	6	9289672	6	9624123	6	9560704
	7	9121024	7	8589067	7	8856473	7	8418048
	8	9544896	8	8890005	8	8967456	8	8731440
	9	9874524	9	9311756	9	9567145	9	9368560
1000	1	9406432	1	8719291	1	8564724	1	7943216
	2	9387936	2	8719160	2	8469523	2	7943808
	3	9232272	3	8600942	3	8236412	3	7920560
	4	8600576	4	7877076	4	7692453	4	7089888
	5	10729680	5	9579992	5	9315756	5	8524320
	6	10297152	6	9560274	6	9125445	6	7951008
	7	10373664	7	9610341	7	8835476	7	8188288
	8	9632064	8	8990005	8	8569712	8	7721376
	9	10754304	9	9989967	9	9361463	9	7940736
1500	1	9240960	1	8612874	1	7873328	1	6791120
	2	9897104	2	8820008	2	8529472	2	7679360
	3	8803968	3	7816205	3	7436336	3	6464640
	4	9484400	4	8753619	4	8016768	4	7216000
	5	9199104	5	8449917	5	7831472	5	7362176
	6	9257296	6	8518917	6	7889664	6	7311360
	7	8533056	7	7625975	7	7265424	7	6898496
	8	8673216	8	7981923	8	7305584	8	6970656
	9	8353600	9	7722208	9	7085968	9	6653888
2000	1	8464608	1	7629739	1	7151730	1	6524643
	2	8620544	2	7785675	2	7307666	2	6539779
	3	8683104	3	8048235	3	7070226	3	6690627
	4	8457152	4	7622283	4	7144274	4	6038275
	5	8104256	5	7469387	5	6791378	5	6217859
	6	7941024	6	7106155	6	6628146	6	5760579
	7	8847280	7	8012411	7	7534402	7	5973811
	8	9193184	8	8058315	8	7380306	8	6342307
	9	9050944	9	8116075	9	7438066	9	6960227
